# Supplementary material for: How Public Health Professionals View Mandatory Vaccination in Italy—A Cross-Sectional Survey
Source: Vaccines (Basel). 2021 Jun 1;9(6):580. doi: 10.3390/vaccines9060580 (PMC8228801; doi:10.3390/vaccines9060580)
Supplement: Supplementary file 1 [file vaccines-09-00580-s001.zip]

Archive with 2 entries (2 files):
- Pitini_suppl_1_07_05.pdf
- Pitini_suppl_2_04_05.pdf
